# Supplementary material for: Design and evaluation of a cognitive health education pilot program according to the RE-AIM framework
Source: PLoS One. 2021 Dec 3;16(12):e0260934. doi: 10.1371/journal.pone.0260934 (PMC8641877; doi:10.1371/journal.pone.0260934)
Supplement: S1 Dataset — (XLSX) [file pone.0260934.s001.xlsx]

## Sheet: 83-respondents
Number	sex(1=female,2=male)	marry status(1=in marriage,0=Others)	education(1="<6",2="6~9",3="9~")	age	MoCA_baseline	Participants(1=Yes,0=No)	attendence courses
1	2	1	2	61	20	0	0
2	2	1	2	61	10	0	0
3	2	0	1	67	21	0	0
4	2	1	3	73	28	1	10
5	1	1	2	68	22	1	9
6	2	1	1	66	15	0	0
7	2	1	3	65	23	0	0
8	1	1	3	71	24	0	0
9	2	1	3	65	28	1	8
10	2	1	2	62	25	0	0
11	2	0	2	66	25	0	0
12	2	1	1	66	16	0	0
13	1	1	1	64	20	0	0
14	2	1	3	74	25	1	5
15	1	1	2	68	29	0	0
16	2	1	3	62	28	0	0
17	2	1	3	61	26	0	0
18	2	1	3	62	29	1	11
19	2	0	1	61	16	0	0
20	1	1	2	65	28	0	0
21	2	1	3	64	28	1	12
22	2	1	3	62	26	0	0
23	1	1	3	63	22	1	4
24	1	1	2	67	23	0	0
25	2	1	3	63	29	0	0
26	1	1	3	74	28	0	0
27	2	1	2	69	23	1	11
28	1	1	3	70	28	1	8
29	2	1	2	66	18	0	0
30	2	1	2	72	19	0	0
31	2	1	1	60	19	0	0
32	1	1	3	69	29	0	0
33	2	1	3	66	28	0	0
34	1	1	3	77	29	0	0
35	2	1	2	65	22	0	0
36	2	1	2	69	22	0	0
37	2	1	3	62	23	1	10
38	2	1	1	61	19	0	0
39	1	1	3	72	26	0	0
40	2	0	1	65	4	0	0
41	2	1	3	75	25	0	0
42	1	0	2	64	11	0	0
43	2	0	2	62	22	0	0
44	1	1	2	69	20	0	0
45	1	1	3	71	24	0	0
46	2	1	1	67	27	0	0
47	2	1	2	61	29	0	0
48	1	1	3	65	29	0	0
49	2	1	3	62	26	0	0
50	2	1	2	65	26	0	0
51	2	1	1	66	6	0	0
52	1	1	1	63	24	0	0
53	2	1	2	67	30	0	0
54	1	1	3	67	28	0	0
55	2	1	3	75	27	0	0
56	2	0	3	66	29	1	9
57	2	0	3	66	26	1	11
58	1	1	3	63	24	0	0
59	2	1	3	71	27	1	12
60	2	0	2	70	27	0	0
61	2	1	1	61	23	0	0
62	1	1	3	68	24	1	11
63	2	1	1	67	23	1	10
64	2	1	3	71	22	1	1
65	1	1	1	61	18	0	0
66	2	1	3	62	28	0	0
67	1	1	3	64	28	0	0
68	2	1	2	63	27	0	0
69	1	1	2	68	30	0	0
70	2	1	2	66	20	0	0
71	2	1	1	66	18	0	0
72	2	1	1	61	22	1	6
73	2	1	2	60	26	1	5
74	2	1	3	60	29	1	10
75	2	1	2	64	22	1	6
76	2	0	3	60	25	1	12
77	2	1	1	68	20	1	11
78	1	1	1	74	26	1	12
79	2	1	3	60	26	1	4
80	1	0	2	61	23	1	6
81	2	1	1	60	23	1	1
82	2	1	1	60	21	1	9
83	2	1	1	62	24	1	1

## Sheet: 19-valid educated participants
NO.	Baseline							3-month follow-up
	delayed memory	visuospatial abilities	executive ability	attention	language	orientation	MoCA total score	delayed memory	visuospatial abilities	executive ability	attention	language	orientation	MoCA total score
1	3	4	2	6	3	6	24	2	3	4	6	4	6	25
2	5	2	4	6	5	6	28	4	4	4	6	5	6	29
3	4	3	4	6	1	6	24	5	4	4	6	5	6	30
4	4	4	4	6	4	6	28	3	4	4	6	4	6	27
5	3	4	4	6	5	6	28	4	4	4	6	4	6	28
6	5	3	4	6	5	6	29	5	4	4	6	5	6	30
7	2	2	2	6	5	6	23	1	4	4	6	3	6	24
8	3	4	3	5	5	6	26	3	3	3	5	5	6	25
9	1	2	4	6	5	6	24	5	2	4	6	5	6	28
10	0	4	3	6	4	6	23	5	4	4	6	5	6	30
11	3	3	4	6	5	6	27	4	3	3	5	2	6	23
12	4	4	4	6	4	6	28	5	4	4	5	1	6	25
13	5	4	3	5	2	6	25	5	4	3	5	5	6	28
14	4	4	4	6	5	6	29	5	4	4	6	5	6	30
15	4	3	4	6	4	6	27	3	3	4	6	3	6	25
16	5	4	4	6	5	6	30	2	4	4	5	2	6	23
17	5	3	2	6	3	6	25	4	4	3	6	2	6	25
18	4	1	2	5	4	5	21	5	3	1	6	2	4	21
19	4	2	4	6	4	6	26	3	3	3	6	2	6	23
